# Supplementary material for: Evaluating digital literacy of health professionals in Ethiopian health sectors: A systematic review and meta-analysis
Source: PLoS One. 2024 May 16;19(5):e0300344. doi: 10.1371/journal.pone.0300344 (PMC11098478; doi:10.1371/journal.pone.0300344)
Supplement: S1 Dataset — (XLSX) [file pone.0300344.s003.xlsx]

## Sheet: DHL Prevalence
Authors	Regions	Regions code	Study area	Study year	Year of Publication	Study type	Study design	population	sample size	Response rate	Prevalence	logprevalence	seprevalence	selogprevalence
Ahmed. M et al	Oromia	1	public hospitals	2021	2022	institutional-based	crosssectional	Healthcare Providers	423	94.8	43.6	3.77506	14.315	5.50193
Shiferaw. K et al	Amhara	2	public health center	2019	2020	institutional-based	crosssectional	Healthcare Providers	193	86.5	49.7	3.906	14.4335	5.59273
Tegegne. M et al.	Amhara	2	teaching Hospital	2022	2023	institutional-based	crosssectional	Health professionals	423	97.1	51.8	3.94739	14.4244	5.62107
Chereka. A et al	Amhara	2	Teaching Hospitals	2021	2022	institutional-based	crosssectional	Healthcare Providers	476	95.8	50.4	3.91999	14.4333	5.60233
Assaye. B et al.	Addis Ababa	3	public health facility	2020	2023	institutional-based	crosssectional	Physician	423	96.7	53.81	3.98546	14.3918	5.64699
