# Supplementary material for: Evaluating digital literacy of health professionals in Ethiopian health sectors: A systematic review and meta-analysis
Source: PLoS One. 2024 May 16;19(5):e0300344. doi: 10.1371/journal.pone.0300344 (PMC11098478; doi:10.1371/journal.pone.0300344)
Supplement: S2 Dataset — (XLSX) [file pone.0300344.s004.xlsx]

## Sheet: Factors Associated with Health 
authors	associatedfactors	LCI	UCI	@OR	logLCI	logUCI	logOR	selogOR
Ahmed. M et al	Computer literacy	2.34	5.67	4.43	0.850151	1.73519	1.4884	0.225775
Ahmed. M et al	Educational status	2.31	4.9	3.42	0.837248	1.58924	1.22964	0.191834
Ahmed. M et al	Atittude	2.11	4.32	3.11	0.746688	1.46326	1.13462	0.182798
Ahmed. M et al	Perceived ease of use	1.35	4.65	2.65	0.300105	1.53687	0.97456	0.315501
Ahmed. M et al	Monthly Income	6.43	9.44	7.55	1.86097	2.24496	2.02155	0.0979544
Ahmed. M et al	Perceived usefulness	2.43	5.44	3.43	0.887891	1.69378	1.23256	0.205584
Shiferaw. K et al	Educational status	1.15	1.9	1.63	0.139762	0.641854	0.48858	0.128085
Shiferaw. K et al	Monthly Income	1.01	2.37	1.95	0.00995033	0.86289	0.667829	0.217587
Tegegne. M et al.	Educational status	1.18	3.85	2.13	0.165514	1.34807	0.756122	0.301673
Tegegne. M et al.	Computer literacy	1.12	3.17	1.89	0.113329	1.15373	0.636577	0.265409
Tegegne. M et al.	Atittude	1.02	2.68	1.64	0.0198026	0.985817	0.494696	0.246432
Chereka. A et al	Educational status	2.08	9.17	4.37	0.732368	2.21594	1.47476	0.378462
Chereka. A et al	Atittude	1.18	3.36	1.99	0.165514	1.21194	0.688135	0.266946
Chereka. A et al	Perceived ease of use	1.25	3.21	2	0.223144	1.16627	0.693147	0.240594
Chereka. A et al	Perceived usefulness	1.22	3.32	2.01	0.198851	1.19996	0.698135	0.255386
